# Supplementary material for: Interleukin-6 Induces Stem Cell Propagation through Liaison with the Sortilin–Progranulin Axis in Breast Cancer
Source: Cancers (Basel). 2023 Dec 8;15(24):5757. doi: 10.3390/cancers15245757 (PMC10741783; doi:10.3390/cancers15245757)
Supplement: Supplementary file 1 [file cancers-15-05757-s001.zip]

Archive with 2 entries (2 files):
- cancers-2580113-Supl File S2.pdf
- cancers-2580113-suppl. file S1.pdf
